# Supplementary material for: Transcriptome-Based Study on the Phylogeny and Hybridization of Marattialean Ferns (Marattiaceae)
Source: Plants (Basel). 2023 Jun 7;12(12):2237. doi: 10.3390/plants12122237 (PMC10301251; doi:10.3390/plants12122237)
Supplement: Supplementary file 1 [file plants-12-02237-s001.zip]

Archive with 17 entries (17 files):
- FigS1.pdf
- FigS10.pdf
- FigS11.pdf
- FigS12.pdf
- FigS13.pdf
- FigS14.pdf
- FigS15.pdf
- FigS16.pdf
- FigS2.pdf
- FigS3.pdf
- FigS4.pdf
- FigS5.pdf
- FigS6.pdf
- FigS7.pdf
- FigS8.pdf
- FigS9.pdf
- TableS1-S3.pdf
